# Supplementary material for: Thermostability Improvement of the Chitinase from Bacillus circulans for Efficient Chitin Oligosaccharide Production via Computational Design
Source: Biomolecules. 2025 Feb 24;15(3):330. doi: 10.3390/biom15030330 (PMC11940100; doi:10.3390/biom15030330)
Supplement: Supplementary file 1 [file biomolecules-15-00330-s001.zip]

Archive with 1 entries (1 files):
- biomolecules-3458800-supplementary.pdf
